# Supplementary material for: Correlation between National Influenza Surveillance Data and Search Queries from Mobile Devices and Desktops in South Korea
Source: PLoS One. 2016 Jul 8;11(7):e0158539. doi: 10.1371/journal.pone.0158539 (PMC4938422; doi:10.1371/journal.pone.0158539)
Supplement: S1 File — (XLS) [file pone.0158539.s005.xls]

## Sheet: All combined queries
H1N1	H1N1
H1N1_PCR	H1N1_PCR
H1N1_기침	H1N1_Cough
H1N1_마스크	H1N1_Mask
H1N1_목아픔	H1N1_Neck pain
H1N1_목통증	H1N1_Throat pain
H1N1_백신	H1N1_Vaccine
H1N1_사망	H1N1_Decease
H1N1_열	H1N1_Fever
H1N1_예방	H1N1_Prevention
H1N1_인후통	H1N1_Sore throat
H1N1_증상	H1N1_Symptom
H1N1_증세	H1N1_Sign
H1N1_치료	H1N1_Treatment
H1N1_합병증	H1N1_Complication
influenza	Influenza(English)
influenza_PCR	Influenza(English)_PCR
influenza_기침	Influenza(English)_Cough
influenza_마스크	Influenza(English)_Mask
influenza_목아픔	Influenza(English)_Neck pain
influenza_목통증	Influenza(English)_Throat pain
influenza_백신	Influenza(English)_Vaccine
influenza_사망	Influenza(English)_Decease
influenza_열	Influenza(English)_Fever
influenza_예방	Influenza(English)_Prevention
influenza_인후통	Influenza(English)_Sore throat
influenza_증상	Influenza(English)_Symptom
influenza_증세	Influenza(English)_Sign
influenza_치료	Influenza(English)_Treatment
influenza_합병증	Influenza(English)_Complication
tamiflu	Tamuflu(English)
tamiflu_PCR	Tamuflu(English)_PCR
tamiflu_기침	Tamuflu(English)_Cough
tamiflu_마스크	Tamuflu(English)_Mask
tamiflu_목아픔	Tamuflu(English)_Neck pain
tamiflu_목통증	Tamuflu(English)_Throat pain
tamiflu_백신	Tamuflu(English)_Vaccine
tamiflu_사망	Tamuflu(English)_Decease
tamiflu_열	Tamuflu(English)_Fever
tamiflu_예방	Tamuflu(English)_Prevention
tamiflu_인후통	Tamuflu(English)_Sore throat
tamiflu_증상	Tamuflu(English)_Symptom
tamiflu_증세	Tamuflu(English)_Sign
tamiflu_치료	Tamuflu(English)_Treatment
tamiflu_합병증	Tamuflu(English)_Complication
독감	Bad cold
독감_PCR	Bad cold_PCR
독감_기침	Bad cold_Cough
독감_마스크	Bad cold_Mask
독감_목아픔	Bad cold_Neck pain
독감_목통증	Bad cold_Throat pain
독감_백신	Bad cold_Vaccine
독감_사망	Bad cold_Decease
독감_열	Bad cold_Fever
독감_예방	Bad cold_Prevention
독감_인후통	Bad cold_Sore throat
독감_증상	Bad cold_Symptom
독감_증세	Bad cold_Sign
독감_치료	Bad cold_Treatment
독감_합병증	Bad cold_Complication
돼지독감	Swine flu
돼지독감_PCR	Swine flu_PCR
돼지독감_기침	Swine flu_Cough
돼지독감_마스크	Swine flu_Mask
돼지독감_목아픔	Swine flu_Neck pain
돼지독감_목통증	Swine flu_Throat pain
돼지독감_백신	Swine flu_Vaccine
돼지독감_사망	Swine flu_Decease
돼지독감_열	Swine flu_Fever
돼지독감_예방	Swine flu_Prevention
돼지독감_인후통	Swine flu_Sore throat
돼지독감_증상	Swine flu_Symptom
돼지독감_증세	Swine flu_Sign
돼지독감_치료	Swine flu_Treatment
돼지독감_합병증	Swine flu_Complication
신종독감	New bad cold
신종독감_PCR	New bad cold_PCR
신종독감_기침	New bad cold_Cough
신종독감_마스크	New bad cold_Mask
신종독감_목아픔	New bad cold_Neck pain
신종독감_목통증	New bad cold_Throat pain
신종독감_백신	New bad cold_Vaccine
신종독감_사망	New bad cold_Decease
신종독감_열	New bad cold_Fever
신종독감_예방	New bad cold_Prevention
신종독감_인후통	New bad cold_Sore throat
신종독감_증상	New bad cold_Symptom
신종독감_증세	New bad cold_Sign
신종독감_치료	New bad cold_Treatment
신종독감_합병증	New bad cold_Complication
신종플루	New flu
신종플루_PCR	New flu_PCR
신종플루_기침	New flu_Cough
신종플루_마스크	New flu_Mask
신종플루_목아픔	New flu_Neck pain
신종플루_목통증	New flu_Throat pain
신종플루_백신	New flu_Vaccine
신종플루_사망	New flu_Decease
신종플루_열	New flu_Fever
신종플루_예방	New flu_Prevention
신종플루_인후통	New flu_Sore throat
신종플루_증상	New flu_Symptom
신종플루_증세	New flu_Sign
신종플루_치료	New flu_Treatment
신종플루_합병증	New flu_Complication
신플	New flu(abbr)
신플_PCR	New flu(abbr)_PCR
신플_기침	New flu(abbr)_Cough
신플_마스크	New flu(abbr)_Mask
신플_목아픔	New flu(abbr)_Neck pain
신플_목통증	New flu(abbr)_Throat pain
신플_백신	New flu(abbr)_Vaccine
신플_사망	New flu(abbr)_Decease
신플_열	New flu(abbr)_Fever
신플_예방	New flu(abbr)_Prevention
신플_인후통	New flu(abbr)_Sore throat
신플_증상	New flu(abbr)_Symptom
신플_증세	New flu(abbr)_Sign
신플_치료	New flu(abbr)_Treatment
신플_합병증	New flu(abbr)_Complication
유행성독감	Epidemic bad cold
유행성독감_PCR	Epidemic bad cold_PCR
유행성독감_기침	Epidemic bad cold_Cough
유행성독감_마스크	Epidemic bad cold_Mask
유행성독감_목아픔	Epidemic bad cold_Neck pain
유행성독감_목통증	Epidemic bad cold_Throat pain
유행성독감_백신	Epidemic bad cold_Vaccine
유행성독감_사망	Epidemic bad cold_Decease
유행성독감_열	Epidemic bad cold_Fever
유행성독감_예방	Epidemic bad cold_Prevention
유행성독감_인후통	Epidemic bad cold_Sore throat
유행성독감_증상	Epidemic bad cold_Symptom
유행성독감_증세	Epidemic bad cold_Sign
유행성독감_치료	Epidemic bad cold_Treatment
유행성독감_합병증	Epidemic bad cold_Complication
인플루엔자	Influenza
인플루엔자_PCR	Influenza_PCR
인플루엔자_기침	Influenza_Cough
인플루엔자_마스크	Influenza_Mask
인플루엔자_목아픔	Influenza_Neck pain
인플루엔자_목통증	Influenza_Throat pain
인플루엔자_백신	Influenza_Vaccine
인플루엔자_사망	Influenza_Decease
인플루엔자_열	Influenza_Fever
인플루엔자_예방	Influenza_Prevention
인플루엔자_인후통	Influenza_Sore throat
인플루엔자_증상	Influenza_Symptom
인플루엔자_증세	Influenza_Sign
인플루엔자_치료	Influenza_Treatment
인플루엔자_합병증	Influenza_Complication
조류독감	Bird flu
조류독감_PCR	Bird flu_PCR
조류독감_기침	Bird flu_Cough
조류독감_마스크	Bird flu_Mask
조류독감_목아픔	Bird flu_Neck pain
조류독감_목통증	Bird flu_Throat pain
조류독감_백신	Bird flu_Vaccine
조류독감_사망	Bird flu_Decease
조류독감_열	Bird flu_Fever
조류독감_예방	Bird flu_Prevention
조류독감_인후통	Bird flu_Sore throat
조류독감_증상	Bird flu_Symptom
조류독감_증세	Bird flu_Sign
조류독감_치료	Bird flu_Treatment
조류독감_합병증	Bird flu_Complication
타미플루	Tamiflu
타미플루_PCR	Tamiflu_PCR
타미플루_기침	Tamiflu_Cough
타미플루_마스크	Tamiflu_Mask
타미플루_목아픔	Tamiflu_Neck pain
타미플루_목통증	Tamiflu_Throat pain
타미플루_백신	Tamiflu_Vaccine
타미플루_사망	Tamiflu_Decease
타미플루_열	Tamiflu_Fever
타미플루_예방	Tamiflu_Prevention
타미플루_인후통	Tamiflu_Sore throat
타미플루_증상	Tamiflu_Symptom
타미플루_증세	Tamiflu_Sign
타미플루_치료	Tamiflu_Treatment
타미플루_합병증	Tamiflu_Complication
플루	Flu
플루_PCR	Flu_PCR
플루_기침	Flu_Cough
플루_마스크	Flu_Mask
플루_목아픔	Flu_Neck pain
플루_목통증	Flu_Throat pain
플루_백신	Flu_Vaccine
플루_사망	Flu_Decease
플루_열	Flu_Fever
플루_예방	Flu_Prevention
플루_인후통	Flu_Sore throat
플루_증상	Flu_Symptom
플루_증세	Flu_Sign
플루_치료	Flu_Treatment
플루_합병증	Flu_Complication
신종인플루엔자	New influenza
신종인플루엔자_PCR	New influenza_PCR
신종인플루엔자_기침	New influenza_Cough
신종인플루엔자_마스크	New influenza_Mask
신종인플루엔자_목아픔	New influenza_Neck pain
신종인플루엔자_목통증	New influenza_Throat pain
신종인플루엔자_백신	New influenza_Vaccine
신종인플루엔자_사망	New influenza_Decease
신종인플루엔자_열	New influenza_Fever
신종인플루엔자_예방	New influenza_Prevention
신종인플루엔자_인후통	New influenza_Sore throat
신종인플루엔자_증상	New influenza_Symptom
신종인플루엔자_증세	New influenza_Sign
신종인플루엔자_치료	New influenza_Treatment
신종인플루엔자_합병증	New influenza_Complication

## Sheet: raw_data
wks	wks_serial	KCDC_ILI	KCDC_Virologic	Bad cold_desktop	Bad cold_mobile	Bird flu_desktop	Bird flu_mobile	Epidemic bad cold_desktop	Epidemic bad cold_mobile	Flu_desktop	Flu_mobile	H1N1_desktop	H1N1_mobile	Influenza_desktop	Influenza_mobile	Influenza(English)_descktop	Influenza(English)_mobile	New bad cold_desktop	New bad cold_mobile	New flu_desktop	New flu_mobile	New flu(abbr)_desktop	New flu(abbr)_mobile	New influenza_desktop	New influenza_mobile	Swine flu_desktop	Swine flu_mobile	Tamiflu(English)_desktop	Tamiflu(English)_mobile	Tamiflu_desktop	Tamiflu_mobile
20100906~20100912	1037	3.28	0.6	48	7	17	0	0	0	61	0	76	0	54	0	37	0	0	0	39	30	46	0	63	0	91	0	0	0	19	3
20100913~20100919	1038	3.34	1.7	84	24	12	0	70	0	57	0	41	0	35	0	41	0	100	0	1	2	0	0	39	0	60	0	0	0	11	0
20100920~20100926	1039	4.48	0.8	29	0	9	0	0	0	38	0	37	0	19	0	27	0	0	0	1	0	0	0	12	0	43	0	0	0	7	0
20100927~20101003	1040	3.4	4.3	100	26	17	2	66	0	96	43	85	0	82	13	53	0	83	0	100	100	100	0	100	17	100	0	0	0	34	3
20101004~20101010	1041	4.05	1	69	25	14	3	50	0	79	39	54	0	69	14	42	0	47	0	2	2	20	0	57	0	46	0	0	0	24	4
20101011~20101017	1042	3.54	1.3	58	18	45	14	32	0	70	0	47	0	100	19	56	0	0	0	1	2	21	0	51	0	58	0	0	0	18	0
20101018~20101024	1043	3.84	0	53	17	35	8	30	0	71	0	50	0	55	0	51	0	0	0	1	1	0	0	34	0	42	0	0	0	14	0
20101025~20101031	1044	3.37	3	53	19	17	3	25	0	64	0	38	0	43	9	38	0	0	0	1	1	0	0	29	0	42	0	0	0	11	0
20101101~20101107	1045	3.68	3.6	37	13	22	6	37	0	62	0	61	0	34	0	35	0	0	0	1	1	0	0	22	0	36	0	0	0	9	0
20101108~20101114	1046	3.64	2.8	33	11	14	5	31	0	61	0	37	0	41	10	42	0	0	0	1	1	0	0	25	0	42	0	0	0	10	0
20101115~20101121	1047	4.05	4.8	33	16	18	8	37	0	77	0	50	0	44	0	37	0	0	0	7	11	35	0	38	0	69	0	0	0	21	4
20101122~20101128	1048	4.19	15.2	28	13	13	5	31	0	69	33	51	0	38	0	30	0	0	0	1	2	0	0	32	0	60	0	0	0	15	8
20101129~20101205	1049	4.97	22.8	28	18	28	8	0	0	73	0	38	0	34	8	45	0	0	0	1	2	0	0	25	0	50	0	0	0	16	8
20101206~20101212	1050	7.35	37.4	42	26	100	87	25	0	85	42	56	0	54	18	47	0	0	0	7	22	30	0	49	16	66	0	0	0	29	11
20101213~20101219	1051	14.6	57.4	64	47	44	31	57	0	86	57	72	0	65	41	65	0	0	0	3	11	53	0	68	41	61	0	0	0	47	28
20101220~20101226	1052	23.89	61.4	92	97	19	19	100	0	96	82	70	0	68	58	66	0	64	0	2	12	72	0	50	49	69	0	0	0	72	62
20101227~20110102	1101	22.26	60.3	83	100	87	82	76	0	91	100	92	74	61	54	89	0	61	0	4	20	61	0	47	65	81	0	62	0	85	95
20110103~20110109	1102	17.2	53	66	79	82	91	61	0	100	82	100	100	78	100	94	0	72	0	3	22	70	0	81	100	87	0	100	0	100	100
20110110~20110116	1103	14.29	39.4	41	35	97	100	34	0	87	80	98	0	62	48	100	0	0	0	2	10	52	0	46	49	77	0	0	0	64	59
20110117~20110123	1104	9.35	27.9	22	19	44	58	0	0	66	0	60	0	46	36	75	0	0	0	1	5	0	0	28	23	45	0	0	0	27	29
20110124~20110130	1105	7.2	28.4	18	16	32	38	0	0	57	30	55	0	34	27	62	0	0	0	1	3	0	0	17	0	35	0	0	0	15	12
20110131~20110206	1106	5.3	23.2	11	15	14	24	0	0	54	71	33	0	16	22	34	0	0	0	1	3	0	0	7	0	19	0	0	0	9	13
20110207~20110213	1107	3.7	13.8	15	17	16	21	0	0	69	72	51	0	24	18	48	0	0	0	1	3	0	0	12	0	33	0	0	0	12	13
20110214~20110220	1108	3.1	7.6	13	17	13	16	0	0	62	40	38	0	18	21	50	0	0	0	1	2	0	0	8	0	42	0	0	0	9	9
20110221~20110227	1109	2.7	6.5	11	13	12	15	0	0	60	31	37	0	18	15	42	0	0	0	1	2	0	0	10	0	29	0	0	0	7	9
20110228~20110306	1110	2.4	6	11	13	13	17	0	0	52	43	33	0	32	26	42	0	0	0	1	1	0	0	11	0	28	0	0	0	9	11
20110307~20110313	1111	2.5	6.8	12	14	12	13	0	0	57	33	48	0	31	29	46	0	0	0	1	2	0	0	15	0	35	0	0	0	10	8
20110314~20110320	1112	2.5	2	12	13	8	9	0	0	63	56	29	0	26	19	39	0	0	0	1	1	0	0	12	0	31	0	0	0	9	7
20110321~20110327	1113	2.9	1	14	18	9	10	0	0	60	54	30	0	23	18	41	0	0	0	1	1	0	0	13	0	38	0	0	0	9	8
20110328~20110403	1114	2.4	1.1	14	15	9	10	0	0	58	52	30	0	26	19	46	0	0	0	1	1	0	0	17	0	39	0	0	0	8	8
20110404~20110410	1115	2.3	2.5	12	15	9	8	0	0	50	52	40	0	23	22	48	0	0	0	1	1	0	0	17	0	32	0	0	0	9	9
20110411~20110417	1116	2.5	3.9	10	15	8	7	0	0	57	60	28	0	31	25	48	0	0	0	1	1	0	0	14	0	24	0	0	0	8	8
20110418~20110424	1117	2.4	7.1	10	20	8	10	0	0	50	45	25	0	21	20	30	0	0	0	1	1	0	0	12	0	26	0	0	0	6	9
20110425~20110501	1118	2.4	2.4	12	19	5	5	0	0	55	54	25	0	17	23	33	0	0	0	1	1	0	0	15	0	28	0	0	0	9	6
20110502~20110508	1119	2.8	2.9	9	18	6	6	0	0	66	67	23	0	16	17	29	0	0	0	1	1	0	0	10	0	18	0	0	0	7	8
20110509~20110515	1120	2.5	0	11	18	5	5	0	0	65	50	30	0	23	24	32	0	0	0	1	1	0	0	16	0	20	0	0	0	8	8
20110516~20110522	1121	2.9	0.8	10	14	12	13	0	0	58	50	21	0	19	0	32	0	0	0	1	1	0	0	16	0	0	0	0	0	7	4
20110523~20110529	1122	2.4	1.1	10	16	9	9	0	0	56	57	35	0	24	14	39	0	0	0	1	1	0	0	19	0	30	0	0	0	6	7
20110530~20110605	1123	2.2	1.1	10	19	8	10	0	0	52	62	27	0	32	22	35	0	0	0	1	1	0	0	20	0	33	0	0	0	8	9
20110606~20110612	1124	2.3	0	10	14	8	9	0	0	52	65	26	0	27	22	40	0	0	0	1	1	0	0	19	0	47	0	0	0	9	9
20110613~20110619	1125	2.3	0	9	14	7	6	0	0	41	52	31	64	17	20	36	0	0	0	1	1	0	0	14	17	24	0	0	0	6	7
20110620~20110626	1126	1.9	0	7	12	6	5	0	0	43	48	17	0	13	13	23	0	0	0	1	1	0	0	11	0	0	0	0	0	5	7
20110627~20110703	1127	1.8	0.5	6	8	4	6	0	0	41	51	18	0	11	19	21	0	0	0	1	1	0	0	12	0	24	0	0	0	4	6
20110704~20110710	1128	1.8	0.6	7	10	5	6	0	0	52	71	19	0	12	16	17	0	0	0	1	1	0	0	14	0	0	0	0	0	6	4
20110711~20110717	1129	1.8	0	6	12	5	7	0	0	48	71	19	0	12	17	26	0	0	0	1	1	0	0	9	0	0	0	0	0	6	5
20110718~20110724	1130	1.8	0	6	8	4	6	0	0	43	64	21	0	11	15	23	0	0	0	1	1	0	0	9	0	18	0	0	0	5	6
20110725~20110731	1131	1.9	0	7	15	4	8	0	0	43	31	19	0	8	17	30	0	0	0	1	1	0	0	8	0	0	0	0	0	5	6
20110801~20110807	1132	2	0	8	15	3	5	0	0	42	67	16	0	11	17	27	0	0	0	1	1	0	0	8	0	0	0	0	0	5	7
20110808~20110814	1133	1.6	0.6	8	13	3	7	0	0	46	67	22	0	11	21	27	0	0	0	1	1	0	0	10	0	0	0	0	0	5	9
20110815~20110821	1134	1.7	0	11	18	3	7	0	0	46	64	21	0	14	29	28	0	0	0	1	2	0	0	11	19	27	0	0	0	6	9
20110822~20110828	1135	2.1	0	14	25	4	7	0	0	42	61	22	0	15	29	28	0	0	0	1	2	0	0	11	0	22	0	0	0	5	9
20110829~20110904	1136	2.6	1.6	18	35	17	35	0	0	41	60	21	0	19	37	35	0	0	0	1	2	0	0	12	0	0	0	0	0	6	8
20110905~20110911	1137	2.3	1.8	17	6	5	4	0	0	29	8	37	0	10	5	28	0	0	0	30	13	0	0	43	13	11	0	0	0	10	4
20110912~20110918	1138	3.2	0	15	7	4	3	0	0	29	11	37	0	10	6	29	0	0	0	13	6	0	0	32	11	14	0	0	0	10	4
20110919~20110925	1139	3.3	0.5	51	18	7	4	11	9	38	11	100	63	73	30	49	23	0	0	28	11	0	0	82	51	13	16	0	0	16	5
20110926~20111002	1140	2.9	0.4	42	16	6	3	0	0	30	9	85	48	27	12	37	0	0	0	21	10	0	0	51	27	15	0	0	0	13	4
20111003~20111009	1141	3.1	0	40	17	5	4	8	10	32	11	72	51	19	10	47	23	0	0	19	7	0	0	44	21	18	0	0	0	14	5
20111010~20111016	1142	2.7	0.4	41	19	8	5	8	0	30	9	52	48	20	11	48	22	0	0	18	6	0	0	43	16	23	0	0	0	16	5
20111017~20111023	1143	2.8	0	38	19	7	5	9	0	37	16	49	42	17	9	46	29	0	0	19	5	0	0	53	11	12	0	0	0	13	5
20111024~20111030	1144	3.1	0.4	34	17	6	4	0	0	41	22	85	48	12	7	40	0	0	0	16	5	0	0	52	0	10	0	0	0	14	5
20111031~20111106	1145	2.9	1.2	27	13	8	5	0	0	46	22	70	0	12	6	35	19	0	0	17	5	0	0	49	11	17	0	0	0	14	5
20111107~20111113	1146	2.7	0.8	23	11	6	4	0	0	47	25	78	40	13	6	41	0	0	0	20	6	0	0	48	14	0	0	0	0	16	5
20111114~20111120	1147	3	0.4	20	10	8	8	0	0	48	34	53	35	11	7	36	0	0	0	16	5	0	0	49	16	16	0	0	0	19	6
20111121~20111127	1148	2.9	3	21	11	14	9	0	0	48	37	50	30	11	5	38	0	0	0	18	7	0	0	44	22	14	14	0	0	21	7
20111128~20111204	1149	2.8	5.1	18	10	10	8	0	0	58	42	43	30	9	6	38	0	0	0	14	6	0	0	39	20	16	0	0	0	19	7
20111205~20111211	1150	3	10.7	15	7	16	14	0	0	59	36	48	85	8	5	39	40	0	0	12	5	0	0	34	24	0	0	0	0	20	9
20111212~20111218	1151	3.1	10.9	16	10	11	11	0	0	73	85	50	43	8	6	41	0	0	0	13	6	0	0	34	19	100	100	0	0	18	10
20111219~20111225	1152	3.7	17.3	16	9	17	18	0	0	82	76	52	29	8	5	29	0	0	0	11	6	0	0	26	17	23	25	0	0	18	10
20111226~20120101	1153	4.7	37.8	16	11	13	18	0	0	77	67	52	43	8	7	27	0	0	0	14	8	0	0	41	28	15	23	0	0	21	15
20120102~20120108	1201	6.2	39	24	18	100	100	8	15	76	100	59	68	22	19	51	33	0	0	18	12	0	0	49	42	22	21	0	0	28	17
20120109~20120115	1202	11.3	49	38	33	23	31	14	22	100	72	51	63	45	64	58	48	0	0	23	24	0	0	68	79	19	24	56	0	37	30
20120116~20120122	1203	18.8	60	69	80	13	15	26	41	82	100	63	80	45	71	85	77	100	41	100	100	0	0	100	100	21	24	68	53	77	75
20120123~20120129	1204	20.3	53.3	60	77	11	14	30	68	80	71	56	77	39	64	58	54	66	54	59	67	0	0	72	76	14	20	61	56	73	82
20120130~20120205	1205	21.1	56.2	86	95	14	15	33	51	97	76	77	76	86	81	88	100	70	78	71	70	100	0	99	87	24	30	78	93	92	83
20120206~20120212	1206	23.1	55.3	88	97	10	10	27	48	87	69	85	96	82	59	100	68	48	77	51	57	0	0	82	96	19	19	81	74	100	88
20120213~20120219	1207	21.4	53.8	89	100	11	11	25	53	84	63	68	100	63	100	86	75	78	81	79	86	0	100	78	98	18	25	88	70	96	94
20120220~20120226	1208	20	53.3	100	100	7	9	26	49	79	57	58	65	100	71	100	69	59	100	42	44	100	0	71	76	14	28	100	61	86	80
20120227~20120304	1209	16.2	48.2	71	77	5	6	19	26	79	76	40	47	37	30	68	77	0	60	23	23	0	0	39	44	12	29	50	50	52	57
20120305~20120311	1210	12.9	45.6	56	50	7	7	100	100	66	41	52	69	36	30	79	70	0	45	20	16	0	0	48	60	13	18	70	60	44	42
20120312~20120318	1211	14.6	50.5	64	63	40	49	49	78	59	32	60	76	35	28	92	90	44	42	21	19	0	0	45	58	17	22	77	0	47	52
20120319~20120325	1212	18	56.2	71	82	8	8	30	68	70	64	51	83	33	32	89	86	49	50	25	25	0	0	48	63	16	16	99	50	66	80
20120326~20120401	1213	20.3	56.6	90	96	6	8	33	64	76	87	46	68	82	77	95	81	89	70	31	32	0	0	74	77	13	26	75	100	83	100
20120402~20120408	1214	16.7	52.7	71	81	5	6	25	63	52	48	62	81	33	40	72	69	73	80	25	28	0	0	53	59	16	23	72	77	74	90
20120409~20120415	1215	13.8	20.1	44	54	4	5	13	37	59	77	41	54	21	24	81	80	0	33	18	18	0	0	41	36	13	20	65	54	51	58
20120416~20120422	1216	8.7	32	32	32	3	5	10	22	61	47	31	53	20	25	65	76	0	24	14	12	0	0	46	34	12	19	49	0	35	35
20120423~20120429	1217	7.1	23.1	19	17	3	5	0	11	51	26	34	35	12	11	48	40	0	23	9	7	0	0	36	23	13	20	40	0	22	23
20120430~20120506	1218	5	9.8	11	10	3	4	0	10	42	28	36	29	11	9	36	35	0	0	8	6	0	0	35	35	12	19	0	0	22	17
20120507~20120513	1219	3.4	5.2	11	8	3	4	0	9	48	28	39	49	11	8	45	33	0	0	7	5	0	0	50	36	16	14	40	0	15	10
20120514~20120520	1220	2.8	3	9	6	3	4	0	0	47	37	36	43	10	8	46	29	0	0	8	4	0	0	43	30	11	12	0	0	12	7
20120521~20120527	1221	2.5	0.5	10	6	3	3	0	0	58	38	37	41	10	7	36	29	0	0	7	4	0	0	33	20	16	0	0	0	11	7
20120528~20120603	1222	2.4	0	9	6	3	4	0	0	47	32	38	43	10	7	33	36	0	0	8	4	0	0	43	25	14	0	0	0	12	6
20120604~20120610	1223	2.3	0.6	8	5	3	4	0	0	47	29	39	51	9	6	36	50	0	0	8	4	0	0	31	24	14	20	0	0	12	7
20120611~20120617	1224	2.2	0	7	5	3	4	0	0	46	42	50	90	9	7	47	50	0	0	7	4	0	0	32	28	11	23	0	0	13	7
20120618~20120624	1225	2.3	0	5	4	3	4	0	0	44	25	41	76	7	5	32	23	0	0	7	3	0	0	31	24	17	0	0	0	11	6
20120625~20120701	1226	2	0	5	3	3	4	0	0	39	31	33	31	5	4	27	23	0	0	6	3	0	0	23	17	0	0	0	0	8	5
20120702~20120708	1227	1.8	0	5	3	7	10	0	0	46	47	26	0	6	5	27	23	0	0	7	4	0	0	29	23	0	0	0	0	8	6
20120709~20120715	1228	1.8	1.3	6	4	5	6	0	0	43	32	32	38	6	5	31	0	0	0	7	5	0	0	35	26	0	0	0	0	12	8
20120716~20120722	1229	1.8	1.1	7	4	4	5	0	0	35	25	32	45	6	7	31	31	0	0	6	4	0	0	30	24	0	0	0	0	9	6
20120723~20120729	1230	1.9	0.5	5	3	3	4	0	0	32	27	25	34	5	5	24	29	0	0	5	3	0	0	29	19	0	13	0	0	8	5
20120730~20120805	1231	2.1	2	4	3	2	3	0	0	27	25	19	0	4	4	22	22	0	0	4	3	0	0	14	16	0	0	0	0	7	5
20120806~20120812	1232	1.7	0.6	6	3	3	6	0	0	31	24	24	67	5	4	19	35	0	0	5	4	0	0	23	24	0	29	0	0	7	6
20120813~20120819	1233	1.7	0	6	4	3	5	0	0	33	27	19	33	5	4	30	26	0	0	5	4	0	0	26	28	13	0	0	0	8	5
20120820~20120826	1234	1.5	0	8	4	3	4	0	0	31	35	26	39	8	6	25	27	0	0	7	4	0	0	24	29	0	13	0	0	9	6
20120827~20120902	1235	1.8	0	9	6	2	4	0	0	34	21	26	41	7	5	28	20	0	0	6	4	0	0	24	25	43	71	0	0	9	7
20120903~20120909	1236	2	0.6	3	2	3	2	0	0	47	25	28	14	5	6	38	35	0	0	13	9	0	0	23	16	100	100	0	0	18	8
20120910~20120916	1237	2.1	0	4	3	3	2	0	10	52	29	32	18	7	7	48	36	0	0	18	12	0	0	28	15	22	68	0	0	23	11
20120917~20120923	1238	2.2	0.4	4	4	4	3	0	0	61	38	27	16	7	8	36	36	0	0	15	12	0	0	26	13	0	45	0	0	21	11
20120924~20120930	1239	2.1	0	5	4	3	3	0	0	43	31	30	17	7	9	37	30	0	0	17	15	0	0	49	25	25	46	0	0	21	11
20121001~20121007	1240	2.5	0	7	8	3	3	13	16	54	49	23	23	7	15	34	35	0	0	14	16	0	0	26	24	0	41	0	0	19	14
20121008~20121014	1241	2.4	0	11	9	4	3	17	10	58	29	22	21	11	11	64	49	0	0	16	13	0	0	36	16	0	37	0	0	25	12
20121015~20121021	1242	2.6	0	10	10	4	3	11	10	67	43	32	25	11	11	56	68	0	0	16	14	0	0	33	18	27	97	0	0	25	12
20121022~20121028	1243	2.5	0	10	9	4	3	0	0	50	33	26	21	9	8	52	45	0	0	12	10	0	0	26	13	24	41	0	0	22	10
20121029~20121104	1244	2.7	0	25	6	5	4	0	0	61	58	22	20	8	7	45	46	0	0	13	12	0	0	23	13	19	31	0	0	24	12
20121105~20121111	1245	2.8	0	5	5	5	4	0	0	65	48	20	26	7	6	53	40	0	0	13	12	0	0	29	16	27	46	0	0	22	11
20121112~20121118	1246	2.7	0	5	5	6	5	0	0	80	64	29	18	8	6	50	44	0	0	16	13	0	0	28	14	26	31	0	0	49	24
20121119~20121125	1247	2.8	0.4	4	4	6	5	0	0	77	52	25	17	6	7	47	37	0	0	14	11	0	0	33	21	24	43	0	0	31	13
20121126~20121202	1248	2.9	0.4	4	4	7	6	0	0	84	100	31	24	6	7	52	37	0	0	13	11	0	0	32	21	19	46	0	0	27	12
20121203~20121209	1249	3	0	3	3	8	7	0	0	99	87	23	27	5	6	50	42	0	0	11	9	0	0	20	10	0	81	0	39	22	11
20121210~20121216	1250	2.7	0	3	3	7	8	0	0	77	75	24	30	5	5	47	45	0	0	10	10	0	0	17	8	0	39	0	0	22	14
20121217~20121223	1251	2.8	2.5	2	3	7	7	0	0	70	61	18	14	4	5	32	26	0	0	8	7	0	0	13	10	0	0	0	0	17	10
20121224~20121230	1252	3.3	9.2	3	3	9	8	0	0	72	74	12	15	3	5	25	31	0	0	9	9	0	0	13	7	0	49	0	0	18	11
20121231~20130106	1301	3.7	13.6	7	9	9	7	21	22	75	65	27	27	19	44	39	25	0	8	15	21	0	0	26	34	26	72	0	0	24	17
20130107~20130113	1302	4.8	17.6	24	31	9	8	36	39	100	73	54	68	24	55	58	50	43	28	100	100	0	0	61	81	21	62	0	0	53	30
20130114~20130120	1303	6.9	26.9	100	100	15	15	100	100	100	82	100	100	100	100	100	88	100	100	64	91	0	0	87	100	50	78	64	62	100	68
20130121~20130127	1304	7.8	26.9	43	46	9	8	56	53	91	70	41	50	37	100	82	82	49	51	31	48	0	0	50	60	23	53	68	99	80	74
20130128~20130203	1305	8.4	28.3	24	27	8	8	33	40	90	60	38	33	16	31	76	100	23	23	26	38	0	0	39	43	20	52	73	51	76	75
20130204~20130210	1306	9.9	33.2	13	18	9	8	14	25	66	62	26	22	17	60	72	85	0	9	21	33	0	0	32	32	0	43	45	100	62	80
20130211~20130217	1307	11	39.3	9	17	9	12	11	23	64	73	21	26	11	68	61	92	0	14	23	42	0	0	29	37	0	32	56	68	64	98
20130218~20130224	1308	11.9	43.5	10	15	9	9	13	24	90	74	30	28	11	30	84	89	0	9	28	42	0	0	39	33	19	59	57	58	85	100
20130225~20130303	1309	12.7	38.9	8	12	6	8	12	15	75	66	28	31	9	25	78	88	0	7	23	41	0	0	31	33	0	50	90	66	78	96
20130304~20130310	1310	9.9	33.2	7	11	6	6	10	22	69	60	27	44	11	35	82	78	0	0	23	38	0	0	43	47	0	37	100	89	64	74
20130311~20130317	1311	9	35	7	9	8	7	0	14	55	46	32	34	10	22	84	76	44	37	25	36	0	0	32	34	19	38	83	54	56	58
20130318~20130324	1312	7.8	30.9	5	8	6	5	0	16	65	44	27	25	8	17	80	84	0	13	21	30	0	0	27	23	0	37	80	52	53	51
20130325~20130331	1313	6.3	18.2	5	6	6	4	0	0	76	45	28	16	8	13	65	65	0	0	19	23	0	0	26	16	0	0	80	35	47	37
20130401~20130407	1314	5.3	18.3	5	6	77	97	0	14	69	57	72	70	12	23	77	78	0	10	36	51	0	0	91	77	33	69	73	40	67	52
20130408~20130414	1315	4.5	17.8	4	4	100	100	0	13	69	67	52	49	9	18	73	55	0	7	30	37	0	0	100	71	36	58	65	0	48	35
20130415~20130421	1316	4.1	15.1	3	4	91	100	0	0	71	66	40	38	8	17	71	89	0	0	24	28	0	0	95	73	0	46	0	35	53	35
20130422~20130428	1317	3.6	10.5	3	3	71	77	0	0	62	68	25	31	7	14	63	73	0	0	17	17	0	0	70	46	0	41	49	0	33	24
20130429~20130505	1318	2.8	6.2	3	3	80	85	0	0	70	40	35	19	7	12	47	63	0	0	17	16	0	0	76	67	0	44	44	0	30	18
20130506~20130512	1319	2.8	8.1	2	2	54	56	0	0	58	42	36	22	7	12	59	45	0	0	15	14	0	0	81	77	27	64	0	0	23	12
20130513~20130519	1320	2.8	2.9	3	2	30	28	0	0	62	73	31	16	6	11	53	37	0	0	14	10	0	0	56	35	21	0	0	0	22	10
20130520~20130526	1321	1.8	2.6	2	2	15	16	0	0	64	39	41	27	6	13	50	50	0	0	12	10	0	0	48	35	24	0	0	0	20	12
20130527~20130602	1322	2.5	0	2	1	8	8	0	0	54	28	35	24	6	10	64	49	0	0	9	9	0	0	32	18	39	96	41	0	25	10
20130603~20130609	1323	2.5	1.6	2	1	7	6	0	0	67	78	45	29	6	9	57	67	0	0	10	8	0	0	29	13	0	33	0	0	21	10
20130610~20130616	1324	2.2	1.3	2	1	6	5	0	0	69	45	43	28	5	9	58	66	0	0	11	8	0	0	26	17	0	35	0	0	28	20
20130617~20130623	1325	2.2	0	1	1	5	4	0	0	73	73	35	35	4	9	40	41	0	0	9	9	0	0	18	11	0	41	0	0	21	15
20130624~20130630	1326	2.2	0	1	1	4	4	0	0	62	56	24	17	4	8	32	32	0	0	7	7	0	0	15	7	0	0	0	0	13	10
20130701~20130707	1327	2.1	0	1	1	4	3	0	0	62	43	26	14	4	7	28	20	0	0	7	6	0	0	12	6	0	31	0	0	12	6
20130708~20130714	1328	2	0	1	1	5	4	0	0	71	68	24	14	4	7	39	30	0	0	7	6	0	0	16	11	0	0	0	0	12	7
20130715~20130721	1329	1.9	0	2	1	5	4	0	0	75	66	25	17	4	7	33	41	0	0	7	7	0	0	20	14	0	0	0	0	9	6
20130722~20130728	1330	1.9	0	2	1	8	8	0	0	89	75	23	19	4	7	37	47	0	0	9	8	0	0	19	9	0	0	0	0	13	10
20130729~20130804	1331	1.6	0.6	1	1	4	4	0	0	71	49	21	12	3	4	34	36	0	0	7	8	0	0	9	7	0	0	0	0	14	7
20130805~20130811	1332	1.9	0	2	1	8	8	0	0	84	81	25	15	3	7	37	32	0	0	9	9	0	0	17	10	0	39	0	0	14	9
20130812~20130818	1333	2	0	2	2	10	12	0	0	92	97	27	30	4	8	38	48	0	0	10	11	0	0	24	18	0	34	0	0	16	8
20130819~20130825	1334	2	0	2	1	11	12	0	0	63	58	27	21	5	8	38	43	0	0	9	10	0	0	22	13	0	36	0	0	18	11
20130826~20130901	1335	2	0	2	2	8	7	0	0	63	57	24	15	5	8	33	36	0	0	11	8	0	0	17	13	0	0	0	0	17	8
20130902~20130908	1336	1.9	0	6	2	5	3	0	0	31	15	13	4	7	6	14	8	0	0	1	1	0	0	21	6	0	0	0	0	3	1
20130909~20130915	1337	2.2	0	6	4	4	3	0	0	28	12	10	5	6	6	14	10	0	0	1	1	0	0	19	6	14	6	0	0	3	1
20130916~20130922	1338	2.3	0	4	3	3	3	0	0	19	15	6	4	4	3	8	8	0	0	1	1	0	0	15	5	0	0	0	0	2	1
20130923~20130929	1339	2.5	0	9	4	6	4	0	0	27	12	11	5	9	7	18	9	0	0	1	1	0	0	24	7	0	8	0	0	3	2
20130930~20131006	1340	2.3	0	10	6	8	5	0	0	48	20	12	5	8	8	17	10	0	0	1	1	0	0	25	9	0	8	0	0	3	2
20131007~20131013	1341	2.5	0	9	5	6	4	0	0	39	18	13	6	9	7	18	12	0	0	1	1	0	0	26	7	0	8	0	0	3	2
20131014~20131020	1342	2.5	0.4	11	7	15	10	0	0	38	30	15	7	10	8	21	12	0	0	1	1	0	0	22	7	0	8	0	0	3	2
20131021~20131027	1343	2.5	0.3	13	9	14	9	0	0	37	30	13	7	12	11	23	15	0	0	1	1	0	0	23	8	16	9	0	0	4	2
20131028~20131103	1344	2.7	0	12	8	14	10	0	0	42	27	10	6	11	9	19	11	0	0	1	1	0	0	27	8	19	9	0	0	3	2
20131104~20131110	1345	2.6	0.3	10	6	11	7	0	7	39	31	14	5	9	7	19	12	0	0	1	1	0	0	21	7	16	0	0	0	3	1
20131111~20131117	1346	3.1	0.3	8	5	10	7	0	0	42	42	12	7	7	6	22	11	0	0	1	1	0	0	22	5	18	0	0	0	4	2
20131118~20131124	1347	3.6	0.3	7	4	10	6	15	0	46	31	14	7	6	6	17	10	0	0	1	1	0	0	37	10	54	20	0	0	4	2
20131125~20131201	1348	3.3	0.3	6	3	9	5	18	0	47	33	11	4	7	7	16	10	0	0	1	1	0	0	31	8	23	6	0	0	3	1
20131202~20131208	1349	3.5	1.7	5	3	9	6	0	0	35	28	13	8	7	6	17	12	0	0	1	1	0	0	23	8	18	7	0	0	3	2
20131209~20131215	1350	3.583	3.1	6	4	14	9	0	8	35	28	11	7	12	13	20	12	0	0	1	1	0	0	26	12	14	0	0	0	3	2
20131216~20131222	1351	3.70983	8	5	3	13	10	0	0	36	31	11	9	8	7	14	11	0	0	1	1	0	0	19	10	0	9	0	0	3	2
20131223~20131229	1352	4.85132	12.7	7	5	10	8	0	12	31	36	6	6	5	6	12	8	0	0	1	1	0	0	14	7	0	8	0	0	3	2
20131230~20140105	1401	6.15135	24.7	13	14	9	7	24	24	60	35	21	19	100	100	24	14	0	11	1	1	0	0	48	41	27	23	0	0	5	4
20140106~20140112	1402	7.32454	36.3	16	16	11	8	26	24	43	32	49	35	23	27	29	19	0	0	1	2	0	0	37	27	100	76	0	0	7	6
20140113~20140119	1403	8.65628	47.9	14	19	75	64	22	28	43	43	32	35	21	33	60	42	0	14	1	2	0	0	39	31	54	51	28	25	10	12
20140120~20140126	1404	11.732	55.1	20	33	100	100	37	61	51	52	46	49	26	48	100	72	0	25	2	4	0	0	49	49	71	60	34	45	22	25
20140127~20140202	1405	13.3491	62.2	53	85	59	79	74	100	73	94	100	100	30	61	96	100	89	85	100	100	0	100	100	100	92	74	64	60	61	61
20140203~20140209	1406	17.0272	64.7	100	100	48	52	100	72	100	100	81	69	38	56	95	76	100	100	10	17	100	89	93	79	90	100	98	83	100	100
20140210~20140216	1407	20.3882	69.9	59	67	24	27	65	45	72	75	43	40	25	38	70	46	72	64	5	9	85	78	52	40	39	44	100	96	72	78
20140217~20140223	1408	19.0882	71.6	58	58	16	20	39	35	83	73	35	27	21	34	54	43	59	44	6	10	0	95	38	31	41	36	97	97	65	69
20140224~20140302	1409	14.332	65.3	23	32	11	14	26	22	53	49	23	19	17	32	48	37	36	26	3	6	0	72	25	16	26	24	81	100	33	44
20140303~20140309	1410	9.25873	53.4	15	18	9	10	20	17	38	33	22	16	18	46	42	26	0	15	2	3	0	0	27	16	20	17	81	50	21	23
20140310~20140316	1411	9.16361	54.7	14	18	11	11	16	23	39	42	20	15	15	28	43	22	0	22	2	3	0	41	20	17	23	21	67	53	18	22
20140317~20140323	1412	8.49774	47.9	13	17	8	8	15	26	40	32	18	11	14	21	38	18	0	16	1	3	0	0	18	14	20	13	58	58	18	20
20140324~20140330	1413	6.43672	46.2	10	12	8	7	0	19	31	28	15	8	11	15	31	18	0	0	1	2	0	0	18	9	22	16	46	34	13	15
20140331~20140406	1414	4.85132	31.4	7	8	6	6	0	7	28	21	9	5	9	11	24	14	0	0	1	1	0	0	22	6	17	13	0	24	8	9
20140407~20140413	1415	3.48788	19.2	6	6	6	6	0	0	40	24	13	7	8	9	26	14	0	0	2	1	0	0	21	6	23	10	0	29	9	7
20140414~20140420	1416	3.07567	14.4	4	4	5	6	0	0	25	22	11	7	6	7	24	14	0	0	1	1	0	0	14	7	15	10	26	23	5	4
20140421~20140427	1417	2.02931	8.3	4	3	8	8	0	0	25	17	10	8	6	6	20	12	0	0	1	1	0	0	18	5	0	7	26	0	4	3
20140428~20140504	1418	1.71223	7	5	4	5	5	0	0	22	14	9	5	4	5	17	11	0	0	1	1	0	0	14	4	0	9	0	0	4	3
20140505~20140511	1419	1.2049	5.5	3	3	5	5	0	0	25	20	8	6	4	5	14	9	0	0	1	1	0	0	13	4	15	10	0	0	4	2
20140512~20140518	1420	1.23661	1.8	3	3	6	4	0	0	25	19	11	7	5	5	17	11	0	0	1	1	0	0	18	5	20	7	0	0	4	2
20140519~20140525	1421	1.1732	1.1	3	2	4	3	0	0	28	16	13	6	5	5	21	11	0	0	1	1	0	0	19	5	15	9	0	0	3	2
20140526~20140601	1422	1.30003	0	3	2	3	2	0	0	30	22	11	7	6	5	21	12	0	0	1	1	0	0	16	5	0	0	0	0	3	2
20140602~20140608	1423	0.887824	0	3	2	3	2	0	0	24	16	10	6	5	4	16	12	0	0	1	1	0	0	17	5	16	0	0	0	3	2
20140609~20140615	1424	0.760992	1.1	2	2	4	4	0	0	27	20	11	9	5	5	17	11	0	0	1	1	0	0	14	5	0	8	0	0	3	2
20140616~20140622	1425	0.856116	0	2	2	7	7	0	0	25	16	9	7	4	5	19	11	0	0	1	1	0	0	9	4	0	8	0	0	2	2
20140623~20140629	1426	0.856116	0	2	2	4	4	0	0	25	22	7	3	4	4	11	5	0	0	1	1	0	0	8	3	0	0	0	0	2	1
20140630~20140706	1427	0.856116	0.6	2	2	3	3	0	0	28	22	5	3	4	5	12	5	0	0	1	1	0	0	4	3	0	0	0	0	2	2
20140707~20140713	1428	0.665868	0	2	1	3	2	0	0	24	29	5	3	4	4	10	6	0	0	1	1	0	0	9	2	0	0	0	0	2	1
20140714~20140720	1429	0.697576	0.6	2	2	3	2	0	0	28	28	6	4	4	4	13	6	0	0	1	1	0	0	8	3	0	0	0	0	2	1
20140721~20140727	1430	0.729284	0	2	1	3	4	0	0	26	21	4	4	3	3	14	9	0	0	1	1	0	0	7	3	0	9	0	0	2	2
20140728~20140803	1431	0.63416	0	2	2	5	5	0	0	29	24	11	8	4	4	13	10	0	0	1	1	0	0	15	11	24	12	0	0	3	2
20140804~20140810	1432	0.507328	0.6	2	2	3	3	0	0	25	23	12	8	4	6	15	9	0	0	1	1	0	0	24	20	30	18	0	0	4	4
20140811~20140817	1433	0.539036	0	2	2	2	2	0	0	24	23	8	5	3	5	11	9	0	0	1	1	0	0	13	8	0	11	0	0	3	2
20140818~20140824	1434	0.412204	0	3	2	2	2	0	0	28	24	9	5	5	5	13	9	0	0	1	1	0	0	23	12	0	9	0	0	3	2
20140825~20140831	1435	0.665868	0	3	2	2	2	0	0	24	20	9	5	4	5	12	9	0	0	1	1	0	0	10	8	18	9	0	0	2	2

## Sheet: footnote
(English)	The query was originally submitted in English. All the other queries were in Korean.
(abbr)	“New flu (abbreviation) (신플)” is the abbreviation of “New flu (신종플루)” in Korean
